# Supplementary material for: The Association between Prenatal Per- and Polyfluoroalkyl Substances Exposure and Neurobehavioral Problems in Offspring: A Meta-Analysis
Source: Int J Environ Res Public Health. 2023 Jan 17;20(3):1668. doi: 10.3390/ijerph20031668 (PMC9914055; doi:10.3390/ijerph20031668)
Supplement: Supplementary file 1 [file ijerph-20-01668-s001.zip]

Archive with 1 entries (1 files):
- ijerph-2116962-supplementary.pdf
